# Supplementary material for: Cardiac Dysfunction in a Porcine Model of Pediatric Malnutrition
Source: PLoS One. 2015 Oct 16;10(10):e0140472. doi: 10.1371/journal.pone.0140472 (PMC4608818; doi:10.1371/journal.pone.0140472)
Supplement: S1 Data — (XLS) [file pone.0140472.s001.xls]

## Sheet: Sheet1
Treatment	pigid	bodyweight	heartweight	crl
MAIZE	20	10.48	66.64	58.9
MAIZE	38	9.52	46.41	56.8
MAIZE	50	10.14	52.1	59.5
MAIZE	52	7.5	46.8	51.1
MAIZE	67	8.04	43	54
MAIZE	71	9.98	53.12	62.2
MAIZE	86	7.38	46.96	50
MAIZE	105	6.32	49.34	51.1
MAIZE	114	5.44	43.98	52
AGE-REF	4	39.1	167.5	80.7
AGE-REF	9	35.02	210	79.9
AGE-REF	39	29.78	176.7	71
AGE-REF	54	33.3	201.11	75.2
AGE-REF	56	28.94	157.28	74
AGE-REF	57	34.26	185	80.2
AGE-REF	58	26.14	130.5	73
AGE-REF	82	25.5	166.3	71.2
AGE-REF	87	30.88	170.8	77.7
AGE-REF	100	33.02	181.15	80
AGE-REF	112	37.54	212.7	91.5
AGE-REF	115	35.4	177	78.5
WEIGHT-REF	5691	6.04	40.2	46
WEIGHT-REF	5692	5.48	31.4	47.5
WEIGHT-REF	5693	6.94	34.21	50
WEIGHT-REF	5694	7.96	41.86	48
WEIGHT-REF	5695	5.82	37.29	51
WEIGHT-REF	5696	5.46	65	45
WEIGHT-REF	5697	9.72	56.39	48
WEIGHT-REF	5698	6.78	44.17	48.5
