# Supplementary material for: Cardiac Dysfunction in a Porcine Model of Pediatric Malnutrition
Source: PLoS One. 2015 Oct 16;10(10):e0140472. doi: 10.1371/journal.pone.0140472 (PMC4608818; doi:10.1371/journal.pone.0140472)
Supplement: S2 Data — (XLS) [file pone.0140472.s002.xls]

## Sheet: Sheet1
Treatment	pigid	heartrate	IVSd	LVIDd	LVFWd	IVSs	LVIDs	LVFWs	FS	Epoint	LA	AO	LVEDV	LVESV	EF	Pulmoms	Aortams	MitralE	MitralA
MAIZE	20	74	6.25	25.5	4.84	6.88	19	8.26	25	2	17.6	13.17	14	7	53	0.53	0.72	0.62	0.25
MAIZE	38	66	6.35	24.51	4.58	10.2	16.6	7.76	32	2	17	13.4	19	7	63	0.74	0.83	0.73	0.53
MAIZE	52	67	5.82	28.74	4.58	10.76	19.22	7.05	33	0	19	13	14	5	64	0.61	0.83	0.78	0.57
MAIZE	67	83	5.47	25.74	4.58	7.76	17.63	7.76	32	0	15	10.6	16	4	74	0.56	1.04	0.94	0.57
MAIZE	71	85	6.85	28.6	4.63	10.48	21.36	6.85	25	0	18	12.7	11	4	65	0.54	0.87	0.79	0.63
MAIZE	86	103	5.64	26.6	5.29	10	14.6	7.93	38	0	13.6	11.8	9	3	60	0.59	1.06	0.6	0.9
MAIZE	105	113	5.29	27.1	4.76	10	15.3	6.7	43	0	19.9	12.45	9	2	78	0.78	0.9	1	0.75
MAIZE	114	74	5.8	25.6	3.8	8.8	18	6.6	30	1	20.4	10.5	16	3	80	0.55	0.98	0.88	0.54
AGE-REF	9	116	8.31	42	7.2	13.8	27.7	13	34	3	22.8	17.8	51	20	60	0.98	1.27	1.1	0.7
AGE-REF	39	105	9.2	39.76	6.51	13.99	27.43	10.9	31	3	23.9	17	36	15	60	1	1.34	1	0.83
AGE-REF	54	121	9.14	37.1	6.37	12.75	27.15	11.1	27	1	24	19	44	18	59	1.1	1.23	0.78	0.73
AGE-REF	56	116	8	41.2	6.93	14	26.3	11.9	36	1	22.7	16	35	9	75	0.78	1.29	0.85	0.72
AGE-REF	58	120	8	35.4	6.2	11.6	25.1	11.5	29	2	16.9	16.8	32	11	66	0.96	1.13	0.96	0.67
AGE-REF	87	123	9.42	41	7.76	14.4	29.9	11	27	1	20.8	16.2	46	19	58	0.9	1.39	1.15	1
AGE-REF	112	120	8.8	40	7.76	13.3	25.8	13.9	35	1	23	18	52	20	63	1.04	1.12	0.93	0.7
AGE-REF	115	122	9.42	44	7.76	16	26.88	13.3	39	2	22	17	40	13	68	0.98	1.54	1.11	0.82
WEIGHT-REF	5691	137	5.6	24.8	3.4	8.8	17.98	5.04	27	1	14.5	10	10	4	59	0.48	0.9	1
WEIGHT-REF	5692	79	4.53	21.61	3.4	7.9	15.9	5.1	26	3	15.4	10.6	9	3	64	0.66	0.76	0.66	0.37
WEIGHT-REF	5693	99	5.1	22.7	4.2	7.5	17.2	6.2	25	2	17	12	7	3	62	0.64	0.8	0.68	0.51
WEIGHT-REF	5694	82	6.6	23.16	4.63	10	16.83	7.33	27	1	17.5	11.1	12	6	56	0.47	0.8	0.73	0.34
WEIGHT-REF	5695	82	5.1	20.8	4.1	9.07	13.85	7	33	1	14.6	11.5	11	4	63	0.58		0.65	0.38
WEIGHT-REF	5696	103	5.54	20.6	4.23	8.21	16.2	6.05	21	0	14.7	11	9	3	67	0.57	0.77	0.52	0.51
WEIGHT-REF	5697	104	6.68	24.18	5.36	10.29	17.5	7.56	28	2	17	11.6	12	4	72	0.59	0.65	0.55	0.42
WEIGHT-REF	5698	106	5.17	20.39	4.41	7.93	13.69	7.46	33	1	15	10.5	7	3	65	0.52	0.88	0.63	0.47
