# Supplementary material for: Cardiac Dysfunction in a Porcine Model of Pediatric Malnutrition
Source: PLoS One. 2015 Oct 16;10(10):e0140472. doi: 10.1371/journal.pone.0140472 (PMC4608818; doi:10.1371/journal.pone.0140472)
Supplement: S3 Data — (XLS) [file pone.0140472.s003.xls]

## Sheet: Sheet1
Treatment	pigid	MPI	IVCT	IVRT	ET	hr
MAIZE	20	0.67	40	152	308	74
MAIZE	38	0.56	40	148	338	66
MAIZE	52	0.5	46	138	365	67
MAIZE	67	0.43	46	82	300	83
MAIZE	71	0.65	61	118	275	85
MAIZE	86	0.51	28	91	232	103
MAIZE	105	0.55	53	72	229	113
MAIZE	114	0.94	57	140	210	74
AGE-REF	9	0.3	31	34	221	116
AGE-REF	39	0.34	31	41	213	105
AGE-REF	54	0.326	27	48	232	121
AGE-REF	56	0.281	21	44	231	116
AGE-REF	58	0.251	27	36	253	120
AGE-REF	87	0.344	32	46	220	123
AGE-REF	112	0.357	29	50	221	120
AGE-REF	115	0.338	31	45	222	122
WEIGHT-REF	5691	0.42	33	59	219	137
WEIGHT-REF	5692	0.476	53	61	238	79
WEIGHT-REF	5693	0.438	41	62	240	99
WEIGHT-REF	5694	0.487	47	64	235	82
WEIGHT-REF	5695	0.437	30	87	283	82
WEIGHT-REF	5696	0.521	33	77	211	103
WEIGHT-REF	5697	0.527	53	50	197	104
WEIGHT-REF	5698	0.389	38	50	227	106
