# Supplementary material for: Cardiac Dysfunction in a Porcine Model of Pediatric Malnutrition
Source: PLoS One. 2015 Oct 16;10(10):e0140472. doi: 10.1371/journal.pone.0140472 (PMC4608818; doi:10.1371/journal.pone.0140472)
Supplement: S4 Data — (XLS) [file pone.0140472.s004.xls]

## Sheet: Sheet1
Treatment	pigid	nakpump
MAIZE	20	1450.1
MAIZE	38	1758.46
MAIZE	50	1558.46
MAIZE	52	1868.97
MAIZE	67	1671.32
MAIZE	71	1624.15
MAIZE	86	1678.54
MAIZE	105	1618.74
MAIZE	114	1617.93
AGE-REF	4	1224.37
AGE-REF	9	1077.22
AGE-REF	39	961.275
AGE-REF	54	1117.19
AGE-REF	57	706.708
AGE-REF	58	1243.98
AGE-REF	82	1179.23
AGE-REF	87	1181.01
AGE-REF	100	1262.99
AGE-REF	112	1023.6
AGE-REF	115	1067.62
WEIGHT-REF	5691	2467
WEIGHT-REF	5692	2434
WEIGHT-REF	5693	2148
WEIGHT-REF	5694	1996
WEIGHT-REF	5695	1914
WEIGHT-REF	5696	2424
WEIGHT-REF	5697	2166
WEIGHT-REF	5698	2388
