# Supplementary material for: Cardiac Dysfunction in a Porcine Model of Pediatric Malnutrition
Source: PLoS One. 2015 Oct 16;10(10):e0140472. doi: 10.1371/journal.pone.0140472 (PMC4608818; doi:10.1371/journal.pone.0140472)
Supplement: S5 Data — (XLS) [file pone.0140472.s005.xls]

## Sheet: Sheet1
Treatment	pigid	week	ProAnp	ProAnpbase	creatinine	creatininebase	urea	ureabase
MAIZE	1	1	1434	1758	106	103	2.67	3.02
MAIZE	1	2	1092	1758	97	103	3.95	3.02
MAIZE	1	3	1308	1758	95	103	4.21	3.02
MAIZE	1	4	1548	1758	106	103	3.69	3.02
MAIZE	1	5	4182	1758	103	103	2.39	3.02
MAIZE	1	6	3480	1758	105	103	2.91	3.02
MAIZE	1	7
MAIZE	20	1	1626	2484	100	75	4.61	2.74
MAIZE	20	2	2598	2484	101	75	4.1	2.74
MAIZE	20	3	1656	2484	88	75	4.08	2.74
MAIZE	20	4	1656	2484	86	75	3.54	2.74
MAIZE	20	5	2532	2484	87	75	3.29	2.74
MAIZE	20	6	2994	2484	99	75	4.1	2.74
MAIZE	20	7	2274	2484	88	75	4.8	2.74
MAIZE	38	1	2184	2124	126	110	5.21	3.99
MAIZE	38	2	1824	2124	133	110	4.94	3.99
MAIZE	38	3	1572	2124	136	110	5.94	3.99
MAIZE	38	4	1668	2124	145	110	6	3.99
MAIZE	38	5	2190	2124	149	110	4.49	3.99
MAIZE	38	6	2244	2124	167	110	6.82	3.99
MAIZE	38	7	2496	2124	117	110	5.89	3.99
MAIZE	50	1	1440	1224	87	95	3.14	3.22
MAIZE	50	2	1446	1224	85	95	3.03	3.22
MAIZE	50	3	1446	1224	85	95	2.26	3.22
MAIZE	50	4	1764	1224	81	95	2.17	3.22
MAIZE	50	5	1296	1224	95	95	2.21	3.22
MAIZE	50	6	1098	1224	77	95	2.86	3.22
MAIZE	50	7	2058	1224	68	95	2.81	3.22
MAIZE	52	1	2058	2076	82	60	3.5	2.63
MAIZE	52	2	2208	2076	99	60	4.94	2.63
MAIZE	52	3	2160	2076	108	60	5.99	2.63
MAIZE	52	4	2490	2076	97	60	4.54	2.63
MAIZE	52	5	1914	2076	86	60	3.94	2.63
MAIZE	52	6	1590	2076	91	60	4.62	2.63
MAIZE	52	7	2346	2076	76	60	4.52	2.63
MAIZE	67	1	2094	1830	96	102	3.89	3.77
MAIZE	67	2	1860	1830	106	102	3.68	3.77
MAIZE	67	3	1278	1830	99	102	3.57	3.77
MAIZE	67	4	1662	1830	91	102	3.67	3.77
MAIZE	67	5	3060	1830	69	102	2.86	3.77
MAIZE	67	6	2142	1830	79	102	4.02	3.77
MAIZE	67	7	3270	1830	82	102	3.41	3.77
MAIZE	71	1	1500	2898	82	79	3.42	2.44
MAIZE	71	2	1572	2898	81	79	3.29	2.44
MAIZE	71	3	1866	2898	71	79	3.19	2.44
MAIZE	71	4	1944	2898	74	79	3.12	2.44
MAIZE	71	5	2346	2898	73	79	2.57	2.44
MAIZE	71	6	2022	2898	75	79	2.42	2.44
MAIZE	71	7	2352	2898	80	79	4.48	2.44
MAIZE	86	1	1818		91	91	3.41	6.58
MAIZE	86	2	996		73	91	3.56	6.58
MAIZE	86	3	966		70	91	2.5	6.58
MAIZE	86	4	1224		65	91	4.03	6.58
MAIZE	86	5	972		56	91	3.48	6.58
MAIZE	86	6	726		51	91	3.88	6.58
MAIZE	86	7	1500		44	91	3.67	6.58
MAIZE	88	1	1566	966	71	58	4.47	5.16
MAIZE	88	2	1224	966	70	58	4.13	5.16
MAIZE	88	3	1080	966	65	58	3.46	5.16
MAIZE	88	4	1014	966	49	58	7.33	5.16
MAIZE	88	5
MAIZE	88	6
MAIZE	88	7
MAIZE	105	1	1506	2460	91	98	2.84	5.69
MAIZE	105	2	1284	2460	102	98	3.78	5.69
MAIZE	105	3	1242	2460	91	98	3.46	5.69
MAIZE	105	4	1494	2460	98	98	3.6	5.69
MAIZE	105	5	1854	2460	68	98	3.06	5.69
MAIZE	105	6	1602	2460	66	98	3.37	5.69
MAIZE	105	7	2322	2460	61	98	4.02	5.69
MAIZE	114	1	1938	1830	95	68	4.25	3.26
MAIZE	114	2	1596	1830	101	68	4.58	3.26
MAIZE	114	3	1794	1830	97	68	4.11	3.26
MAIZE	114	4	1968	1830	76	68	2.73	3.26
MAIZE	114	5	2202	1830	71	68	3.35	3.26
MAIZE	114	6	1548	1830	54	68	3.52	3.26
MAIZE	114	7	2328	1830	38	68	3.35	3.26
MAIZE	116	1	1578	2424	102	70	4.54	3.82
MAIZE	116	2	1524	2424	100	70	3.61	3.82
MAIZE	116	3	1326	2424	92	70	3.64	3.82
MAIZE	116	4	1896	2424	75	70	2.64	3.82
MAIZE	116	5	2454	2424
MAIZE	116	6
MAIZE	116	7
AGE-REF	4	1	2112	1860	89	93	4.59	3.11
AGE-REF	4	2	2388	1860	84	93	2.89	3.11
AGE-REF	4	3	1740	1860	94	93	3.07	3.11
AGE-REF	4	4	1530	1860	97	93	3.59	3.11
AGE-REF	4	5	1380	1860	109	93	4.46	3.11
AGE-REF	4	6	1488	1860	116	93	3.92	3.11
AGE-REF	4	7	2244	1860	101	93	4.78	3.11
AGE-REF	9	1	1206	1806	81	79	3.09	3.19
AGE-REF	9	2	1506	1806	82	79	3.43	3.19
AGE-REF	9	3	1578	1806	79	79	2.41	3.19
AGE-REF	9	4	1554	1806	93	79	3.23	3.19
AGE-REF	9	5	1158	1806	97	79	2.9	3.19
AGE-REF	9	6	1050	1806	88	79	3.23	3.19
AGE-REF	9	7	1560	1806	78	79	4.16	3.19
AGE-REF	39	1	1512	1812	48	73	2.9	4.96
AGE-REF	39	2	1482	1812	61	73	4.52	4.96
AGE-REF	39	3	2076	1812	60	73	2.28	4.96
AGE-REF	39	4	1602	1812	69	73	3.17	4.96
AGE-REF	39	5	1698	1812	76	73	2.96	4.96
AGE-REF	39	6	1218	1812	70	73	3.59	4.96
AGE-REF	39	7	1374	1812	60	73	3.81	4.96
AGE-REF	54	1	1512	1194	76	97	2.71	3.36
AGE-REF	54	2	2310	1194	74	97	3.04	3.36
AGE-REF	54	3	1794	1194	75	97	2	3.36
AGE-REF	54	4	1470	1194	78	97	2.1	3.36
AGE-REF	54	5	1422	1194	89	97	2.45	3.36
AGE-REF	54	6	1080	1194	84	97	3.44	3.36
AGE-REF	54	7	1362	1194	70	97	3.79	3.36
AGE-REF	56	1	2508	2250	91	102	2.16	3.49
AGE-REF	56	2	2118	2250	100	102	5.31	3.49
AGE-REF	56	3	1782	2250	87	102	2.24	3.49
AGE-REF	56	4	1602	2250	97	102	3.6	3.49
AGE-REF	56	5	1356	2250	100	102	2.77	3.49
AGE-REF	56	6	1320	2250	101	102	3.73	3.49
AGE-REF	56	7	1704	2250	79	102	2.97	3.49
AGE-REF	57	1	2082	1746	75	90	4.74	3.59
AGE-REF	57	2	3288	1746	90	90	3.43	3.59
AGE-REF	57	3	2850	1746	72	90	1.62	3.59
AGE-REF	57	4	2598	1746	86	90	2.38	3.59
AGE-REF	57	5	2034	1746	85	90	2.44	3.59
AGE-REF	57	6	1782	1746	91	90	2.94	3.59
AGE-REF	57	7			78	90	3.91	3.59
AGE-REF	58	1			56	64	2.01	2.61
AGE-REF	58	2	2364	2178	76	64	2.21	2.61
AGE-REF	58	3	1962	2178	67	64	1.63	2.61
AGE-REF	58	4	1704	2178	82	64	2.5	2.61
AGE-REF	58	5	1080	2178	86	64	2.81	2.61
AGE-REF	58	6	1302	2178	83	64	2.35	2.61
AGE-REF	58	7	1470	2178	82	64	2.17	2.61
AGE-REF	82	1	2310	3270	73	90	3.88	5.45
AGE-REF	82	2	1980	3270	69	90	3.79	5.45
AGE-REF	82	3	1512	3270	56	90	2.8	5.45
AGE-REF	82	4	1602	3270	59	90	3.28	5.45
AGE-REF	82	5	1356	3270	61	90	3.84	5.45
AGE-REF	82	6	1596	3270	71	90	3.09	5.45
AGE-REF	82	7	1530	3270	66	90	2.99	5.45
AGE-REF	87	1	2166	2208	65	67	2.83	5.53
AGE-REF	87	2	2694	2208	77	67	3.5	5.53
AGE-REF	87	3	1740	2208	73	67	1.78	5.53
AGE-REF	87	4	1626	2208	73	67	3.26	5.53
AGE-REF	87	5	1512	2208	75	67	2.69	5.53
AGE-REF	87	6	1818	2208	82	67	2.83	5.53
AGE-REF	87	7	1962	2208	64	67	2.73	5.53
AGE-REF	100	1	1914	2136	84	106	2.37	3.84
AGE-REF	100	2	2130	2136	81	106	3.11	3.84
AGE-REF	100	3	1980	2136	79	106	2.2	3.84
AGE-REF	100	4	1998	2136	78	106	2.5	3.84
AGE-REF	100	5	1452	2136		106		3.84
AGE-REF	100	6	1266	2136	81	106	3.13	3.84
AGE-REF	100	7	2286	2136	70	106	3.38	3.84
AGE-REF	112	1	1476	2190	75	66	3.96	2.25
AGE-REF	112	2	1782	2190	83	66	2.63	2.25
AGE-REF	112	3	1266	2190	76	66	2.12	2.25
AGE-REF	112	4	1182	2190	81	66	2.45	2.25
AGE-REF	112	5	1422	2190	84	66	2.88	2.25
AGE-REF	112	6	1200	2190	84	66	2.6	2.25
AGE-REF	112	7	1938	2190	70	66	3.29	2.25
AGE-REF	115	1	1782	2064	102	73	6.69	3.44
AGE-REF	115	2	1548	2064	105	73	8.52	3.44
AGE-REF	115	3	2268	2064	88	73	2.87	3.44
AGE-REF	115	4	1590	2064	97	73	4.84	3.44
AGE-REF	115	5	1530	2064	107	73	5.5	3.44
AGE-REF	115	6	1602	2064	112	73	5.55	3.44
AGE-REF	115	7	2178	2064	98	73	5.85	3.44
