# Supplementary material for: Cardiac Dysfunction in a Porcine Model of Pediatric Malnutrition
Source: PLoS One. 2015 Oct 16;10(10):e0140472. doi: 10.1371/journal.pone.0140472 (PMC4608818; doi:10.1371/journal.pone.0140472)
Supplement: S6 Data — (XLS) [file pone.0140472.s006.xls]

## Sheet: Sheet1
Treatment	pigid	tnt0	tnt1	tnt2	tnt3	tnt4	tnt5	tnt6
MAIZE	1	0	0	0	0	0	149.2	1286
MAIZE	20	3.5	0	1305	216.2	0	0	6.6
MAIZE	38	0	0	0	0	24.07	0	0
MAIZE	50		0	0	0	0	0	0
MAIZE	52	0	0	0	0	0	0	0
MAIZE	67	3.31	0	0	3.01	0	0	0
MAIZE	71	0	0	0	0	0	0	0
MAIZE	86		0	0	0	147.6	29.45	54.87
MAIZE	88	0	0	0	0	64.18
MAIZE	105	0	0	0	0	8.09	0	4.57
MAIZE	114	0	0	0	0	0	0	5.7
MAIZE	116	0	0	0	0	0	276.8
AGE-REF	4	0	0	3.76	0	6.89	0
AGE-REF	9	0	0	0	7.48	4.5	3.01	10.37
AGE-REF	39	0	0	0	6.16	6.21	4.63	8.87
AGE-REF	54	0	0	0	0	3.18	0	0
AGE-REF	56	0	0	0	0	0	0	0
AGE-REF	57		0	0	11.03	7.92	5.67	0
AGE-REF	58	0		0	0	0	0	0
AGE-REF	82	0	0	0	3.16	3.7	5.78	11.53
AGE-REF	87	0	0	3.43	5.18	6.55	7.38	4.13
AGE-REF	100	0	0	0	0	3.63	10.16	5.29
AGE-REF	112	0	0	0	9.34	10.59	10.01	14.3
AGE-REF	115	0	3.72	0	6.45	9.65	5.63	26.53
