# Supplementary material for: Cardiac Dysfunction in a Porcine Model of Pediatric Malnutrition
Source: PLoS One. 2015 Oct 16;10(10):e0140472. doi: 10.1371/journal.pone.0140472 (PMC4608818; doi:10.1371/journal.pone.0140472)
Supplement: S7 Data — (XLS) [file pone.0140472.s007.xls]

## Sheet: Sheet1
Treatment	pigid	week	sodium	sodiumbase	potassium	potassiumbase	magnesium	magnesiumbase	calcium	calciumbase	albumin	albuminbase
MAIZE	1	1	133.9	137.5	4.68	4.46	0.77	0.9	2.36	2.62	27.78	36.06
MAIZE	1	2	133.6	137.5	3.51	4.46	0.84	0.9	2.4	2.62	29.09	36.06
MAIZE	1	3	135	137.5	5.08	4.46	0.84	0.9	2.19	2.62	28.04	36.06
MAIZE	1	4	135.3	137.5	3.91	4.46	0.68	0.9	1.57	2.62	28.02	36.06
MAIZE	1	5	138.1	137.5	4.92	4.46	0.52	0.9	1.17	2.62	23.3	36.06
MAIZE	1	6	138.3	137.5	5.31	4.46	0.58	0.9	1.11	2.62	25.75	36.06
MAIZE	1	7
MAIZE	20	1	137.7	149.5	4.79	4.34	0.79	0.93	2.42	2.76	27.53	33.03
MAIZE	20	2	135.4	149.5	5.16	4.34	0.98	0.93	2.33	2.76	28.02	33.03
MAIZE	20	3	136	149.5	5.38	4.34	0.93	0.93	2.18	2.76	30.19	33.03
MAIZE	20	4	136	149.5	6.13	4.34	0.85	0.93	1.73	2.76	26.03	33.03
MAIZE	20	5	143.3	149.5	6.22	4.34	0.64	0.93	1.16	2.76	22.31	33.03
MAIZE	20	6	147	149.5	6.12	4.34	0.77	0.93	1.18	2.76	23.39	33.03
MAIZE	20	7	155.4	149.5	3.87	4.34	0.78	0.93	1.13	2.76	21.74	33.03
MAIZE	38	1	155.6	141.9	6.47	5.04	0.83	0.96	2.49	2.74	29.97	34.33
MAIZE	38	2	147.5	141.9	5.66	5.04	0.92	0.96	2.35	2.74	28.02	34.33
MAIZE	38	3	144	141.9	5.68	5.04	0.79	0.96	1.85	2.74	25.81	34.33
MAIZE	38	4	142.5	141.9	5.7	5.04	0.84	0.96	1.39	2.74	25.96	34.33
MAIZE	38	5	147.6	141.9	6.58	5.04	0.63	0.96	1.22	2.74	22.23	34.33
MAIZE	38	6	165	141.9	7.15	5.04	0.86	0.96	1.57	2.74	25.59	34.33
MAIZE	38	7	144.9	141.9	3.52	5.04	0.71	0.96	1.26	2.74	20.01	34.33
MAIZE	50	1	147.9	153.2	5.21	4.95	0.74	0.98	2.49	2.82	29.91	39.78
MAIZE	50	2	140.7	153.2	4.78	4.95	0.71	0.98	2.02	2.82	26.33	39.78
MAIZE	50	3	151.6	153.2	4.84	4.95	0.77	0.98	1.64	2.82	27.43	39.78
MAIZE	50	4	144.5	153.2	5.69	4.95	0.73	0.98	1.46	2.82	25.22	39.78
MAIZE	50	5	139.1	153.2	5.58	4.95	0.58	0.98	1.33	2.82	26.48	39.78
MAIZE	50	6	139.7	153.2	6.16	4.95	0.66	0.98	1.35	2.82	23.52	39.78
MAIZE	50	7	134.9	153.2	3.75	4.95	0.72	0.98	1.31	2.82	20.98	39.78
MAIZE	52	1	143	138.9	5.61	4.65	0.63	0.72	2.34	2.63	25.79	27.99
MAIZE	52	2	143.3	138.9	5.17	4.65	0.78	0.72	2.21	2.63	25.69	27.99
MAIZE	52	3	150.8	138.9	5.36	4.65	0.71	0.72	1.84	2.63	24.64	27.99
MAIZE	52	4	141.8	138.9	4.99	4.65	0.58	0.72	1.33	2.63	21.92	27.99
MAIZE	52	5	142.2	138.9	4.51	4.65	0.51	0.72	1.24	2.63	20.9	27.99
MAIZE	52	6	142.4	138.9	5.86	4.65	0.58	0.72	1.18	2.63	21.91	27.99
MAIZE	52	7	142.9	138.9	3.28	4.65	0.61	0.72	1.11	2.63	20.33	27.99
MAIZE	67	1	135.4	148.2	4.36	4.44	0.69	0.94	2.3	3	25.8	37.62
MAIZE	67	2	146.6	148.2	5.64	4.44	0.93	0.94	2.48	3	27.19	37.62
MAIZE	67	3	142.7	148.2	4.94	4.44	0.65	0.94	2.37	3	25.15	37.62
MAIZE	67	4	130.6	148.2	4.86	4.44	0.65	0.94	1.49	3	23.21	37.62
MAIZE	67	5	142	148.2	5.68	4.44	0.5	0.94	1.17	3	19.94	37.62
MAIZE	67	6	142.3	148.2	5.9	4.44	0.57	0.94	1.05	3	19.93	37.62
MAIZE	67	7	144.9	148.2	3.72	4.44	0.54	0.94	1.13	3	19.26	37.62
MAIZE	71	1	135.6	149.6	4.7	5.55	0.76	0.89	2.36	2.8	25.21	32.64
MAIZE	71	2	140.6	149.6	4.77	5.55	0.89	0.89	2.49	2.8	25.44	32.64
MAIZE	71	3	132.6	149.6	5.41	5.55	0.84	0.89	2.12	2.8	23.59	32.64
MAIZE	71	4	133.5	149.6	5	5.55	0.78	0.89	1.75	2.8	23.05	32.64
MAIZE	71	5	137.5	149.6	5.23	5.55	0.54	0.89	1.34	2.8	21.17	32.64
MAIZE	71	6	144.2	149.6	6.33	5.55	0.63	0.89	1.26	2.8	20.93	32.64
MAIZE	71	7	140.2	149.6	3.17	5.55	0.62	0.89	1.09	2.8	19.85	32.64
MAIZE	86	1	151.1	132.8	5.54	4.25	0.88	0.78	2.66	2.46	29.26	31.48
MAIZE	86	2	136.1	132.8	5.14	4.25	0.82	0.78	2.14	2.46	23.12	31.48
MAIZE	86	3	139.9	132.8	5.37	4.25	0.7	0.78	1.5	2.46	23.06	31.48
MAIZE	86	4	141.2	132.8	4.01	4.25	0.64	0.78	1.14	2.46	21.99	31.48
MAIZE	86	5	135.7	132.8	3.6	4.25	0.52	0.78	1.17	2.46	21.17	31.48
MAIZE	86	6	136.3	132.8	4.91	4.25	0.61	0.78	1.04	2.46	23.06	31.48
MAIZE	86	7	134.8	132.8	3.05	4.25	0.68	0.78	1.06	2.46	21.29	31.48
MAIZE	88	1	143.3	133.1	5.33	3.95	0.81	0.8	2.51	2.58	29.33	35.15
MAIZE	88	2	135.6	133.1	4.59	3.95	0.82	0.8	2.1	2.58	26.15	35.15
MAIZE	88	3	138.3	133.1	4.47	3.95	0.79	0.8	1.53	2.58	26.99	35.15
MAIZE	88	4	123.2	133.1	4.18	3.95	0.86	0.8	1.21	2.58	27.29	35.15
MAIZE	88	5
MAIZE	88	6
MAIZE	88	7
MAIZE	105	1	153.1	138.9	5.17	4.78	0.75	0.79	2.24	2.41	24.98	27.32
MAIZE	105	2	143.1	138.9	4.97	4.78	0.92	0.79	2.28	2.41	23.97	27.32
MAIZE	105	3	135.9	138.9	5.48	4.78	0.79	0.79	1.58	2.41	22.64	27.32
MAIZE	105	4	136.7	138.9	5.93	4.78	0.71	0.79	1.41	2.41	22.98	27.32
MAIZE	105	5	132.7	138.9	5.42	4.78	0.55	0.79	1.19	2.41	19.99	27.32
MAIZE	105	6	127.7	138.9	5.28	4.78	0.67	0.79	1.06	2.41	21.2	27.32
MAIZE	105	7	131.4	138.9	2.75	4.78	0.63	0.79	1.17	2.41	18.66	27.32
MAIZE	114	1	139.6	137.1	5.15	4.03	0.68	0.79	2.3	2.63	23.87	27.58
MAIZE	114	2	144.5	137.1	4.83	4.03	0.68	0.79	2.12	2.63	22.56	27.58
MAIZE	114	3	140.1	137.1	5.43	4.03	0.59	0.79	1.6	2.63	22.16	27.58
MAIZE	114	4	135.4	137.1	5.89	4.03	0.6	0.79	1.32	2.63	22.75	27.58
MAIZE	114	5	140.7	137.1	5.79	4.03	0.57	0.79	1.28	2.63	18.77	27.58
MAIZE	114	6	120.9	137.1	3.86	4.03	0.68	0.79	1.18	2.63	20.48	27.58
MAIZE	114	7	128.3	137.1	2.14	4.03	0.77	0.79	1.5	2.63	19.8	27.58
MAIZE	116	1	143.6	134.4	4.57	3.75	0.8	0.8	2.38	2.29	29.18	28.63
MAIZE	116	2	142.3	134.4	5.47	3.75	0.92	0.8	2.3	2.29	26.12	28.63
MAIZE	116	3	143.5	134.4	5.24	3.75	0.96	0.8	1.9	2.29	26.14	28.63
MAIZE	116	4	127.7	134.4	5.21	3.75	0.79	0.8	1.51	2.29	21.82	28.63
MAIZE	116	5
MAIZE	116	6
MAIZE	116	7
AGE-REF	4	1	146.6	156.8	5.36	5.93	0.78	1.03	2.57	3.04	28.53	38.82
AGE-REF	4	2	145.3	156.8	4.94	5.93	0.79	1.03	2.67	3.04	30.36	38.82
AGE-REF	4	3	150.7	156.8	6.39	5.93	0.82	1.03	2.62	3.04	32.44	38.82
AGE-REF	4	4	147.5	156.8	6.63	5.93	0.75	1.03	2.74	3.04	33.76	38.82
AGE-REF	4	5	146.2	156.8	7.14	5.93	0.75	1.03	2.79	3.04	34.65	38.82
AGE-REF	4	6	151.8	156.8	7.24	5.93	0.85	1.03	2.71	3.04	40.68	38.82
AGE-REF	4	7	141.8	156.8	4.12	5.93	0.79	1.03	2.33	3.04	34.9	38.82
AGE-REF	9	1	149.3	139	5.8	5.4	0.86	0.83	2.71	2.48	31.08	30.75
AGE-REF	9	2	142.2	139	4.81	5.4	0.77	0.83	2.52	2.48	27.2	30.75
AGE-REF	9	3	148.1	139	4.8	5.4	0.79	0.83	2.54	2.48	28.25	30.75
AGE-REF	9	4	146.8	139	6.25	5.4	0.78	0.83	2.53	2.48	29.17	30.75
AGE-REF	9	5	146.9	139	6.49	5.4	0.78	0.83	2.67	2.48	31.44	30.75
AGE-REF	9	6	147.4	139	6.84	5.4	0.83	0.83	2.79	2.48	37.27	30.75
AGE-REF	9	7	155.3	139	3.88	5.4	0.9	0.83	2.57	2.48	38.08	30.75
AGE-REF	39	1	131.7	149.9	5.11	4.72	0.67	0.88	2.29	2.86	26.14	36.8
AGE-REF	39	2	145	149.9	4.65	4.72	0.83	0.88	2.59	2.86	28.61	36.8
AGE-REF	39	3	150.2	149.9	5.82	4.72	0.86	0.88	2.6	2.86	30.11	36.8
AGE-REF	39	4	145.7	149.9	6.6	4.72	0.83	0.88	2.59	2.86	32.06	36.8
AGE-REF	39	5	146.1	149.9	5.83	4.72	0.83	0.88	2.71	2.86	35.06	36.8
AGE-REF	39	6	153.8	149.9	6.42	4.72	0.93	0.88	2.77	2.86	38.08	36.8
AGE-REF	39	7	146	149.9	3.7	4.72	0.83	0.88	2.42	2.86	36.87	36.8
AGE-REF	54	1	151.1	168.4	5.89	4.03	0.75	1.08	2.78	3.36	31.32	43.71
AGE-REF	54	2	144	168.4	4.46	4.03	0.73	1.08	2.63	3.36	28.42	43.71
AGE-REF	54	3	151.7	168.4	5.66	4.03	0.71	1.08	2.7	3.36	29.49	43.71
AGE-REF	54	4	146.7	168.4	5.35	4.03	0.73	1.08	2.67	3.36	29.76	43.71
AGE-REF	54	5	149.3	168.4	7.31	4.03	0.81	1.08	2.81	3.36	32.61	43.71
AGE-REF	54	6	153.7	168.4	7.56	4.03	0.8	1.08	2.83	3.36	36.61	43.71
AGE-REF	54	7	144.5	168.4	3.72	4.03	0.79	1.08	2.53	3.36	35.24	43.71
AGE-REF	56	1	152.5	143.6	5.61	5.1	0.77	0.9	2.75	2.73	31.39	34.32
AGE-REF	56	2	157.5	143.6	5.65	5.1	0.92	0.9	2.86	2.73	33.55	34.32
AGE-REF	56	3	159.6	143.6	6.69	5.1	0.89	0.9	2.79	2.73	30.82	34.32
AGE-REF	56	4	147.8	143.6	7.97	5.1	0.84	0.9	2.67	2.73	31.16	34.32
AGE-REF	56	5	149.4	143.6	6.8	5.1	0.79	0.9	2.79	2.73	32.79	34.32
AGE-REF	56	6	156.6	143.6	6.72	5.1	0.87	0.9	2.8	2.73	38.67	34.32
AGE-REF	56	7	150.1	143.6	3.98	5.1	0.83	0.9	2.6	2.73	35.95	34.32
AGE-REF	57	1	146.1	135.4	5.51	3.55	0.86	0.82	2.74	2.5	30.45	36.61
AGE-REF	57	2	153.2	135.4	7.1	3.55	0.85	0.82	2.79	2.5	27.71	36.61
AGE-REF	57	3	148	135.4	5.85	3.55	0.77	0.82	2.57	2.5	24.55	36.61
AGE-REF	57	4	149.2	135.4	6.21	3.55	0.9	0.82	2.73	2.5	27.65	36.61
AGE-REF	57	5	147.2	135.4	5.98	3.55	0.82	0.82	2.93	2.5	28.91	36.61
AGE-REF	57	6	152.2	135.4	7.4	3.55	0.83	0.82	2.87	2.5	33.48	36.61
AGE-REF	57	7	140.8	135.4	9.22	3.55	1.14	0.82	2.57	2.5	34.73	36.61
AGE-REF	58	1	141.1	144.8	5.02	4.8	0.62	0.79	2.48	2.7	26.25	30.67
AGE-REF	58	2	148.5	144.8	5.86	4.8	0.71	0.79	2.79	2.7	29.6	30.67
AGE-REF	58	3	148	144.8	6.49	4.8	0.66	0.79	2.53	2.7	28.97	30.67
AGE-REF	58	4	149.1	144.8	7.43	4.8	0.77	0.79	2.72	2.7	31.29	30.67
AGE-REF	58	5	149.8	144.8	6.73	4.8	0.78	0.79	2.71	2.7	32.88	30.67
AGE-REF	58	6	159.2	144.8	8.23	4.8	0.8	0.79	2.86	2.7	38.98	30.67
AGE-REF	58	7	148.4	144.8	3.67	4.8	0.77	0.79	2.33	2.7	33.78	30.67
AGE-REF	82	1	149.5	159.7	4.98	4.89	0.76	1.05	2.74	2.78	28.61	34.32
AGE-REF	82	2	146	159.7	5.21	4.89	0.86	1.05	2.67	2.78	27.96	34.32
AGE-REF	82	3	144.3	159.7	4.98	4.89	0.79	1.05	2.49	2.78	27.07	34.32
AGE-REF	82	4	146.8	159.7	5.35	4.89	0.85	1.05	2.81	2.78	30.86	34.32
AGE-REF	82	5	148.4	159.7	5.75	4.89	0.79	1.05	2.82	2.78	32.47	34.32
AGE-REF	82	6	152.5	159.7	5.9	4.89	0.85	1.05	2.87	2.78	38.44	34.32
AGE-REF	82	7	151.1	159.7	3.85	4.89	0.94	1.05	2.64	2.78	37.51	34.32
AGE-REF	87	1	147.5	150.6	5.31	4.38	0.73	0.85	2.56	2.62	24.28	30.15
AGE-REF	87	2	151	150.6	5.63	4.38	0.83	0.85	2.78	2.62	25.88	30.15
AGE-REF	87	3	148.3	150.6	6.16	4.38	0.74	0.85	2.57	2.62	25.1	30.15
AGE-REF	87	4	147.1	150.6	5.67	4.38	0.81	0.85	2.6	2.62	28.97	30.15
AGE-REF	87	5	152	150.6	6.04	4.38	0.84	0.85	2.79	2.62	31.31	30.15
AGE-REF	87	6	149.7	150.6	6.91	4.38	0.8	0.85	2.64	2.62	33.71	30.15
AGE-REF	87	7	142.8	150.6	3.39	4.38	0.81	0.85	2.38	2.62	32.16	30.15
AGE-REF	100	1	143.8	136.2	5.89	4.36	0.72	0.85	2.69	2.41	30.72	33.02
AGE-REF	100	2	145.6	136.2	4.98	4.36	0.85	0.85	2.61	2.41	29.4	33.02
AGE-REF	100	3	152.7	136.2	5.19	4.36	0.76	0.85	2.6	2.41	28.44	33.02
AGE-REF	100	4	151.1	136.2	6.05	4.36	0.76	0.85	2.62	2.41	29.71	33.02
AGE-REF	100	5		136.2		4.36		0.85		2.41		33.02
AGE-REF	100	6	156.1	136.2	7.49	4.36	0.81	0.85	2.82	2.41	38	33.02
AGE-REF	100	7	145.2	136.2	3.94	4.36	0.77	0.85	2.41	2.41	37.26	33.02
AGE-REF	112	1	151	148.3	5.58	4.56	0.86	0.94	2.96	2.87	35.15	32.56
AGE-REF	112	2	147.8	148.3	6.09	4.56	0.78	0.94	2.8	2.87	29.21	32.56
AGE-REF	112	3	153.5	148.3	4.68	4.56	0.78	0.94	2.8	2.87	32.33	32.56
AGE-REF	112	4	147	148.3	6	4.56	0.74	0.94	2.79	2.87	31.14	32.56
AGE-REF	112	5	150.6	148.3	6.18	4.56	0.77	0.94	2.85	2.87	32.45	32.56
AGE-REF	112	6	156.5	148.3	6.2	4.56	0.79	0.94	2.82	2.87	38.18	32.56
AGE-REF	112	7	147.3	148.3	3.67	4.56	0.82	0.94	2.4	2.87	36.6	32.56
AGE-REF	115	1	170.1	140	6.34	4	0.95	0.82	3.06	2.45	38.37	29.98
AGE-REF	115	2	146.2	140	4.56	4	0.82	0.82	2.61	2.45	32.27	29.98
AGE-REF	115	3	153.4	140	5.77	4	0.78	0.82	2.67	2.45	32.18	29.98
AGE-REF	115	4	148.1	140	6.25	4	0.81	0.82	2.69	2.45	34.85	29.98
AGE-REF	115	5	150.4	140	6.64	4	0.82	0.82	3.07	2.45	36.21	29.98
AGE-REF	115	6	156.5	140	7.24	4	0.86	0.82	2.87	2.45	40.44	29.98
AGE-REF	115	7	155.2	140	3.78	4	0.76	0.82	2.54	2.45	35.68	29.98
